# Supplementary material for: Ferulic acid attenuates high glucose-induced apoptosis in retinal pigment epithelium cells and protects retina in db/db mice
Source: PeerJ. 2022 May 31;10:e13375. doi: 10.7717/peerj.13375 (PMC9165606; doi:10.7717/peerj.13375)
Supplement: Supplemental Information 1 [file peerj-10-13375-s001.zip]

Archive with 52 entries (42 files):
- Original data/
- Original data/Original data-Figure 1/
- Original data/Original data-Figure 1/Figure 1B.xlsx
- Original data/Original data-Figure 1/Figure 1C.xlsx
- Original data/Original data-Figure 2/
- Original data/Original data-Figure 2/Figure 2A.xlsx
- Original data/Original data-Figure 2/Figure 2B.xlsx
- Original data/Original data-Figure 2/Figure 2C.xlsx
- Original data/Original data-Figure 2/Figure 2D-Western Blot/
- Original data/Original data-Figure 2/Figure 2D-Western Blot/BAX.jpg
- Original data/Original data-Figure 2/Figure 2D-Western Blot/Bcl2.jpg
- Original data/Original data-Figure 2/Figure 2D-Western Blot/Cleaved   Caspase3.jpg
- Original data/Original data-Figure 2/Figure 2D-Western Blot/P53.jpg
- Original data/Original data-Figure 2/Figure 2D-Western Blot/a┬-actin.jpg
- Original data/Original data-Figure 2/Figure 2E.xlsx
- Original data/Original data-Figure 2/Figure 2F.xlsx
- Original data/Original data-Figure 2/Figure 2G.xlsx
- Original data/Original data-Figure 2/Figure 2H.xlsx
- Original data/Original data-Figure 3/
- Original data/Original data-Figure 3/Figure 3J.xlsx
- Original data/Original data-Figure 3/Figure 3K.xlsx
- Original data/Original data-Figure 3/Figure 3L.xlsx
- Original data/Original data-Figure 4/
- Original data/Original data-Figure 4/Figure 4G.xlsx
- Original data/Original data-Figure 4/Figure 4H.xlsx
- Original data/Original data-Figure 5/
- Original data/Original data-Figure 5/Figure 5A.xlsx
- Original data/Original data-Figure 5/Figure 5B.xlsx
- Original data/Original data-Figure 5/Figure 5C.xlsx
- Original data/Original data-Figure 5/Figure 5D.xlsx
- Original data/Original data-Figure 5/Figure 5E.xlsx
- Original data/Original data-Figure 5/Figure 5F.xlsx
- Original data/Original data-Figure 5/Figure 5G.xlsx
- Original data/Original data-Figure 6/
- Original data/Original data-Figure 6/Figure 6J.xlsx
- Original data/Original data-Figure 6/Figure 6K.xlsx
- Original data/Original data-Figure 6/Figure 6L.xlsx
- Original data/Original data-Figure 6/Figure 6M.xlsx
- Original data/Original data-Figure 6/Figure 6N-Western Blot/
- Original data/Original data-Figure 6/Figure 6N-Western Blot/BAX.jpg
- Original data/Original data-Figure 6/Figure 6N-Western Blot/Bcl2.jpg
- Original data/Original data-Figure 6/Figure 6N-Western Blot/Cleaved Caspase3.jpg
- Original data/Original data-Figure 6/Figure 6N-Western Blot/P53.jpg
- Original data/Original data-Figure 6/Figure 6N-Western Blot/a┬-actin.jpg
- Original data/Original data-Figure 6/Figure 6O-R.xlsx
- Original data/Original data-Figure 7/
- Original data/Original data-Figure 7/Figure 7A.xlsx
- Original data/Original data-Figure 7/Figure 7B.xlsx
- Original data/Original data-Figure 7/Figure 7C.xlsx
- Original data/Original data-Figure 7/Figure 7D.xlsx
- Original data/Original data-Figure 7/Figure 7E.xlsx
- Original data/Original data-Figure 7/Figure 7F.xlsx
