# Supplementary material for: Ferulic acid attenuates high glucose-induced apoptosis in retinal pigment epithelium cells and protects retina in db/db mice
Source: PeerJ. 2022 May 31;10:e13375. doi: 10.7717/peerj.13375 (PMC9165606; doi:10.7717/peerj.13375)
Supplement: Supplemental Information 1 [file peerj-10-13375-s001.zip › Original data/Original data-Figure 1/Figure 1B.xlsx]

## Sheet: Sheet1
Control	11.9
Control	9.8
Control	10.8
Control	12.5
Control	11.2
Control	10.5
Control	10.9
Control	13.8
Control	10.7
HG	27.8
HG	29.5
HG	30.4
HG	25.8
HG	31.2
HG	28.4
HG	26.5
HG	29.6
HG	28.5
HG+FA	16.2
HG+FA	18.5
HG+FA	19.6
HG+FA	14.3
HG+FA	16.5
HG+FA	17.7
HG+FA	15.3
HG+FA	15.9
HG+FA	16.8
