# Supplementary material for: Ferulic acid attenuates high glucose-induced apoptosis in retinal pigment epithelium cells and protects retina in db/db mice
Source: PeerJ. 2022 May 31;10:e13375. doi: 10.7717/peerj.13375 (PMC9165606; doi:10.7717/peerj.13375)
Supplement: Supplemental Information 1 [file peerj-10-13375-s001.zip › Original data/Original data-Figure 1/Figure 1C.xlsx]

## Sheet: Raw Data{Wavelength-450.0}
			SUM	MEAN	%
	Control	0.72	2.232	0.744	100
	Control	0.858
	Control	0.654
	DMSO	0.781	2.211	0.737	99.0591
	DMSO	0.672
	DMSO	0.758
	HG	0.651	1.863	0.621	83.4677
	HG	0.688
	HG	0.524
	HG+FA	0.746	2.305	0.768333	103.271
	HG+FA	0.703
	HG+FA	0.856
			SUM	MEAN	%
	Control	1.123	3.424	1.14133	100
	Control	1.212
	Control	1.089
	DMSO	1.157	3.403	1.13433	99.3867
	DMSO	1.135
	DMSO	1.111
	HG	0.892	2.646	0.882	77.2781
	HG	0.882
	HG	0.872
	HG+FA	0.988	3.124	1.04133	91.2383
	HG+FA	1.104
	HG+FA	1.032
			SUM	MEAN	%
	Control	0.984	2.806	0.935333	100
	Control	0.899
	Control	0.923
	DMSO	0.95	2.776	0.925333	98.9309
	DMSO	0.914
	DMSO	0.912
	HG	0.711	2.261	0.753667	80.5774
	HG	0.902
	HG	0.648
	HG+FA	0.924	2.714	0.904667	96.7213
	HG+FA	0.897
	HG+FA	0.893
