# Supplementary material for: Ferulic acid attenuates high glucose-induced apoptosis in retinal pigment epithelium cells and protects retina in db/db mice
Source: PeerJ. 2022 May 31;10:e13375. doi: 10.7717/peerj.13375 (PMC9165606; doi:10.7717/peerj.13375)
Supplement: Supplemental Information 1 [file peerj-10-13375-s001.zip › Original data/Original data-Figure 2/Figure 2A.xlsx]

## Sheet: Sheet1
	Control	24.4634	14.4802	0.99781		Control	0.99781
	DMSO	24.476	14.4495	0.968328		Control	0.996887
	HG	23.3786	14.5426	2.20985		Control	1.00258
	HG+FA	24.06	14.5486	1.38371		Control	1.00035
	Control	23.3547	14.4802	0.996887		Control	0.999425
	DMSO	23.3786	14.4495	0.959895		Control	0.998147
	HG	22.2547	14.5426	2.23131		Control	0.998562
	HG+FA	23.0734	14.5486	1.27032		Control	0.997638
	Control	25.5865	14.4802	1.00258		Control	1.00334
	DMSO	25.3695	14.4495	1.14081		DMSO	0.968328
	HG	24.3698	14.5426	2.43315		DMSO	0.959895
	HG+FA	24.9937	14.5486	1.58546		DMSO	1.14081
	Control	24.2797	14.4802	1.00035		DMSO	0.950818
	DMSO	24.3223	14.4495	0.950818		DMSO	1.18883
	HG	22.9929	14.5426	2.54864		DMSO	1.04822
	HG+FA	23.6063	14.5486	1.67275		DMSO	0.891715
	Control	23.261	14.4802	0.999425		DMSO	0.960619
	DMSO	22.98	14.4495	1.18883		DMSO	1.11045
	HG	22.1149	14.5426	2.30963		HG	2.20985
	HG+FA	22.8864	14.5486	1.35866		HG	2.23131
	Control	25.2329	14.4802	0.998147		HG	2.43315
	DMSO	25.1316	14.4495	1.04822		HG	2.54864
	HG	24.0861	14.5426	2.30782		HG	2.30963
	HG+FA	24.7746	14.5486	1.43792		HG	2.30782
	Control	24.6823	14.4802	0.998562		HG	2.15104
	DMSO	24.8149	14.4495	0.891715		HG	2.23299
	HG	23.6375	14.5426	2.15104		HG	2.2298
	HG+FA	24.3289	14.5486	1.33759		HG+FA	1.38371
	Control	23.6236	14.4802	0.997638		HG+FA	1.27032
	DMSO	23.6475	14.4495	0.960619		HG+FA	1.58546
	HG	22.5236	14.5426	2.23299		HG+FA	1.67275
	HG+FA	23.4793	14.5486	1.15611		HG+FA	1.35866
	Control	25.6154	14.4802	1.00334		HG+FA	1.43792
	DMSO	25.4384	14.4495	1.11045		HG+FA	1.33759
	HG	24.5257	14.5426	2.2298		HG+FA	1.15611
	HG+FA	25.1026	14.5486	1.50106		HG+FA	1.50106
