# Supplementary material for: Ferulic acid attenuates high glucose-induced apoptosis in retinal pigment epithelium cells and protects retina in db/db mice
Source: PeerJ. 2022 May 31;10:e13375. doi: 10.7717/peerj.13375 (PMC9165606; doi:10.7717/peerj.13375)
Supplement: Supplemental Information 1 [file peerj-10-13375-s001.zip › Original data/Original data-Figure 2/Figure 2B.xlsx]

## Sheet: Sheet1
	Control	27.5646	14.4802	0.99693		Control	0.99693
	DMSO	27.5821	14.4495	0.964253		Control	1.00222
	HG	27.326	14.5426	1.22825		Control	0.997578
	HG+FA	28.7594	14.5486	0.45666		Control	1.00134
	Control	26.547	14.4802	1.00222		Control	0.998344
	DMSO	26.7635	14.4495	0.844438		Control	0.998009
	HG	25.9863	14.5426	1.54354		Control	0.998053
	HG+FA	27.9994	14.5486	0.383982		Control	1.00289
	Control	28.4237	14.4802	0.997578		Control	1.00254
	DMSO	28.3698	14.4495	1.01375		DMSO	0.964253
	HG	27.9884	14.5426	1.40852		DMSO	0.844438
	HG+FA	29.2517	14.5486	0.589193		DMSO	1.01375
	Control	27.9283	14.4802	1.00134		DMSO	0.968613
	DMSO	27.9456	14.4495	0.968613		DMSO	1.01244
	HG	27.6925	14.5426	1.23126		DMSO	0.983324
	HG+FA	28.5665	14.5486	0.674579		DMSO	0.764582
	Control	26.6926	14.4802	0.998344		DMSO	1.01113
	DMSO	26.6417	14.4495	1.01244		DMSO	0.909236
	HG	26.1227	14.5426	1.54743		HG	1.22825
	HG+FA	27.8739	14.5486	0.461596		HG	1.54354
	Control	28.1031	14.4802	0.998009		HG	1.40852
	DMSO	28.0938	14.4495	0.983324		HG	1.23126
	HG	27.6349	14.5426	1.44167		HG	1.54743
	HG+FA	29.868	14.5486	0.3079		HG	1.44167
	Control	27.613	14.4802	0.998053		HG	1.60407
	DMSO	27.9668	14.4495	0.764582		HG	1.19919
	HG	26.9909	14.5426	1.60407		HG	1.33639
	HG+FA	28.8291	14.5486	0.450459		HG+FA	0.45666
	Control	26.756	14.4802	1.00289		HG+FA	0.383982
	DMSO	26.7136	14.4495	1.01113		HG+FA	0.589193
	HG	26.5605	14.5426	1.19919		HG+FA	0.674579
	HG+FA	27.937	14.5486	0.463781		HG+FA	0.461596
	Control	27.8765	14.4802	1.00254		HG+FA	0.3079
	DMSO	27.9868	14.4495	0.909236		HG+FA	0.450459
	HG	27.5242	14.5426	1.33639		HG+FA	0.463781
	HG+FA	28.9455	14.5486	0.501054		HG+FA	0.501054
