# Supplementary material for: Ferulic acid attenuates high glucose-induced apoptosis in retinal pigment epithelium cells and protects retina in db/db mice
Source: PeerJ. 2022 May 31;10:e13375. doi: 10.7717/peerj.13375 (PMC9165606; doi:10.7717/peerj.13375)
Supplement: Supplemental Information 1 [file peerj-10-13375-s001.zip › Original data/Original data-Figure 2/Figure 2C.xlsx]

## Sheet: Sheet1
	Control	27.4434	14.4802	1.08433		Control	0.99693
	DMSO	27.1808	14.4495	1.27343		Control	1.00222
	HG	28.095	14.5426	0.720746		Control	0.997578
	HG+FA	27.8205	14.5486	0.875395		Control	1.00111
	Control	26.3659	14.4802	1.13627		Control	1.00167
	DMSO	26.4699	14.4495	1.03504		Control	1.00339
	HG	26.8655	14.5426	0.839212		Control	1.00105
	HG+FA	26.6595	14.5486	0.972003		Control	1.00307
	Control	28.5267	14.4802	0.928837		Control	1.00231
	DMSO	28.6146	14.4495	0.855581		DMSO	1.1718
	HG	29.4568	14.5426	0.509012		DMSO	0.913635
	HG+FA	28.6466	14.5486	0.896257		DMSO	0.923367
	Control	27.8386	14.4802	1.00111		DMSO	1.13676
	DMSO	27.6246	14.4495	1.13676		DMSO	0.87547
	HG	28.5438	14.5426	0.641169		DMSO	1.10658
	HG+FA	28.143	14.5486	0.850012		DMSO	0.830627
	Control	25.8378	14.4802	1.00167		DMSO	0.923444
	DMSO	26.0014	14.4495	0.87547		DMSO	1.14442
	HG	26.5111	14.5426	0.655887		HG	0.663221
	HG+FA	25.8897	14.5486	1.01313		HG	0.740775
	Control	28.6753	14.4802	1.00339		HG	0.54934
	DMSO	28.5034	14.4495	1.10658		HG	0.641169
	HG	29.2199	14.5426	0.718293		HG	0.655887
	HG+FA	28.9702	14.5486	0.857577		HG	0.718293
	Control	27.8087	14.4802	1.00105		HG	0.539059
	DMSO	28.0473	14.4495	0.830627		HG	0.538502
	HG	28.7641	14.5426	0.539059		HG	0.814665
	HG+FA	28.2914	14.5486	0.751142		HG+FA	0.805528
	Control	25.6958	14.4802	1.00307		HG+FA	0.85799
	DMSO	25.7844	14.4495	0.923444		HG+FA	0.967266
	HG	26.6556	14.5426	0.538502		HG+FA	0.850012
	HG+FA	26.0017	14.5486	0.850769		HG+FA	1.01313
	Control	28.8069	14.4802	1.00231		HG+FA	0.857577
	DMSO	28.5849	14.4495	1.14442		HG+FA	0.751142
	HG	29.1683	14.5426	0.814665		HG+FA	0.850769
	HG+FA	28.9777	14.5486	0.933591		HG+FA	0.933591
