# Supplementary material for: Ferulic acid attenuates high glucose-induced apoptosis in retinal pigment epithelium cells and protects retina in db/db mice
Source: PeerJ. 2022 May 31;10:e13375. doi: 10.7717/peerj.13375 (PMC9165606; doi:10.7717/peerj.13375)
Supplement: Supplemental Information 1 [file peerj-10-13375-s001.zip › Original data/Original data-Figure 2/Figure 2E.xlsx]

## Sheet: Sheet1
Control-BAX	4584.58	18467.9	0.248246
Control-BAX	4910.36	18541	0.264837
Control-BAX	5197.09	18863.3	0.275514
Control-BAX	4939.18	18691.6	0.264246
Control-BAX	5103.88	18507.2	0.275778
Control-BAX	4290.44	18095.2	0.237103
Control-BAX	4316.46	18884.7	0.22857
Control-BAX	5699.11	18539.5	0.307404
Control-BAX	5286.93	18593.6	0.284341
DMSO-BAX	4834.59	18467.9	0.261783
DMSO-BAX	4694.24	18541	0.253181
DMSO-BAX	5157.05	18863.3	0.273391
DMSO-BAX	5099.82	18691.6	0.27284
DMSO-BAX	4873.84	18507.2	0.263348
DMSO-BAX	5012.48	18095.2	0.277006
DMSO-BAX	5585.09	18884.7	0.295747
DMSO-BAX	4871.97	18539.5	0.262789
DMSO-BAX	5315.72	18593.6	0.285889
HG-BAX	16208.1	18467.9	0.877637
HG-BAX	14666.3	18541	0.791018
HG-BAX	15629.9	18863.3	0.828587
HG-BAX	15482.4	18691.6	0.828306
HG-BAX	15437.2	18507.2	0.834121
HG-BAX	16407.7	18095.2	0.90674
HG-BAX	14325.5	18884.7	0.75858
HG-BAX	14120.3	18539.5	0.761635
HG-BAX	15202.9	18593.6	0.817639
HG+FA-BAX	10160.9	18467.9	0.55019
HG+FA-BAX	10466.9	18541	0.564525
HG+FA-BAX	10745.5	18863.3	0.569654
HG+FA-BAX	11832.3	18691.6	0.633026
HG+FA-BAX	10899.4	18507.2	0.588929
HG+FA-BAX	9700.98	18095.2	0.536107
HG+FA-BAX	10142.7	18884.7	0.537086
HG+FA-BAX	11460.1	18539.5	0.618146
HG+FA-BAX	10756.6	18593.6	0.57851
