# Supplementary material for: Ferulic acid attenuates high glucose-induced apoptosis in retinal pigment epithelium cells and protects retina in db/db mice
Source: PeerJ. 2022 May 31;10:e13375. doi: 10.7717/peerj.13375 (PMC9165606; doi:10.7717/peerj.13375)
Supplement: Supplemental Information 1 [file peerj-10-13375-s001.zip › Original data/Original data-Figure 2/Figure 2F.xlsx]

## Sheet: Sheet1
Control-P53	3227.9	18467.9	0.174784
Control-P53	3492.9	18541	0.188387
Control-P53	3097.34	18863.3	0.164199
Control-P53	3169.57	18691.6	0.169572
Control-P53	2689.89	18507.2	0.145343
Control-P53	2895.54	18095.2	0.160017
Control-P53	3401.14	18884.7	0.1801
Control-P53	3090.37	18539.5	0.166691
Control-P53	3436.89	18593.6	0.184842
DMSO-P53	3628.03	18467.9	0.19645
DMSO-P53	3265.2	18541	0.176107
DMSO-P53	3403.2	18863.3	0.180414
DMSO-P53	3292.29	18691.6	0.176137
DMSO-P53	3557.82	18507.2	0.19224
DMSO-P53	3585	18095.2	0.198118
DMSO-P53	3459.11	18884.7	0.18317
DMSO-P53	3384.92	18539.5	0.182579
DMSO-P53	3130.25	18593.6	0.16835
HG-P53	14941	18467.9	0.809023
HG-P53	14092.7	18541	0.76008
HG-P53	14730.3	18863.3	0.780896
HG-P53	12698.4	18691.6	0.679362
HG-P53	15291.8	18507.2	0.82626
HG-P53	13528.2	18095.2	0.74761
HG-P53	15796	18884.7	0.836448
HG-P53	13570.1	18539.5	0.731956
HG-P53	14056.2	18593.6	0.75597
HG+FA-P53	9362	18467.9	0.506933
HG+FA-P53	7451.19	18541	0.401876
HG+FA-P53	7979.32	18863.3	0.423008
HG+FA-P53	9129.93	18691.6	0.488451
HG+FA-P53	8299.64	18507.2	0.448455
HG+FA-P53	7982.32	18095.2	0.441128
HG+FA-P53	8907.85	18884.7	0.471697
HG+FA-P53	8726.18	18539.5	0.470681
HG+FA-P53	8264.28	18593.6	0.444468
