# Supplementary material for: Ferulic acid attenuates high glucose-induced apoptosis in retinal pigment epithelium cells and protects retina in db/db mice
Source: PeerJ. 2022 May 31;10:e13375. doi: 10.7717/peerj.13375 (PMC9165606; doi:10.7717/peerj.13375)
Supplement: Supplemental Information 1 [file peerj-10-13375-s001.zip › Original data/Original data-Figure 2/Figure 2G.xlsx]

## Sheet: RPE
Control-BCL2	6539.98	18467.9	0.354126
Control-BCL2	5829.17	18541	0.314393
Control-BCL2	6115.73	18863.3	0.324214
Control-BCL2	5787.11	18691.6	0.30961
Control-BCL2	6721.26	18507.2	0.36317
Control-BCL2	6662.84	18095.2	0.36821
Control-BCL2	5699.3	18884.7	0.301795
Control-BCL2	6088.95	18539.5	0.328431
Control-BCL2	6871.65	18593.6	0.36957
DMSO-BCL2	5000.16	18467.9	0.270749
DMSO-BCL2	5892.82	18541	0.317826
DMSO-BCL2	6867.45	18863.3	0.364064
DMSO-BCL2	5933.37	18691.6	0.317435
DMSO-BCL2	6492.78	18507.2	0.350825
DMSO-BCL2	5180.44	18095.2	0.286288
DMSO-BCL2	5572.83	18884.7	0.295098
DMSO-BCL2	5936.75	18539.5	0.320222
DMSO-BCL2	6035.38	18593.6	0.324594
HG-BCL2	1136.18	18467.9	0.061522
HG-BCL2	1851.74	18541	0.0998724
HG-BCL2	1222.97	18863.3	0.0648336
HG-BCL2	1497.17	18691.6	0.0800988
HG-BCL2	1290.47	18507.2	0.069728
HG-BCL2	1792.52	18095.2	0.0990603
HG-BCL2	1387.37	18884.7	0.0734651
HG-BCL2	1289.31	18539.5	0.0695438
HG-BCL2	1481.71	18593.6	0.0796893
HG+FA-BCL2	16474.6	18467.9	0.892069
HG+FA-BCL2	16371	18541	0.882959
HG+FA-BCL2	15159.1	18863.3	0.803632
HG+FA-BCL2	14217.8	18691.6	0.760651
HG+FA-BCL2	15098.7	18507.2	0.815828
HG+FA-BCL2	16570.1	18095.2	0.915715
HG+FA-BCL2	14080.8	18884.7	0.74562
HG+FA-BCL2	15530.6	18539.5	0.837703
HG+FA-BCL2	16351.4	18593.6	0.879405
