# Supplementary material for: Ferulic acid attenuates high glucose-induced apoptosis in retinal pigment epithelium cells and protects retina in db/db mice
Source: PeerJ. 2022 May 31;10:e13375. doi: 10.7717/peerj.13375 (PMC9165606; doi:10.7717/peerj.13375)
Supplement: Supplemental Information 1 [file peerj-10-13375-s001.zip › Original data/Original data-Figure 2/Figure 2H.xlsx]

## Sheet: Sheet1
Control-Cleaved Caspase 3	1114.46	18467.9	0.060346
Control-Cleaved Caspase 3	1554.12	18541	0.0838205
Control-Cleaved Caspase 3	1160.01	18863.3	0.0614959
Control-Cleaved Caspase 3	1217.56	18691.6	0.0651392
Control-Cleaved Caspase 3	1035.39	18507.2	0.0559451
Control-Cleaved Caspase 3	1933.7	18095.2	0.106862
Control-Cleaved Caspase 3	1070.32	18884.7	0.0566765
Control-Cleaved Caspase 3	1865.86	18539.5	0.100642
Control-Cleaved Caspase 3	1520.92	18593.6	0.0817978
DMSO-Cleaved Caspase 3	1281.44	18467.9	0.0693872
DMSO-Cleaved Caspase 3	1636.36	18541	0.0882563
DMSO-Cleaved Caspase 3	1180.87	18863.3	0.0626018
DMSO-Cleaved Caspase 3	1960.74	18691.6	0.104899
DMSO-Cleaved Caspase 3	1911.84	18507.2	0.103303
DMSO-Cleaved Caspase 3	1150.54	18095.2	0.0635822
DMSO-Cleaved Caspase 3	1795.58	18884.7	0.0950816
DMSO-Cleaved Caspase 3	1818.24	18539.5	0.0980737
DMSO-Cleaved Caspase 3	1862.14	18593.6	0.100149
HG-Cleaved Caspase 3	8877.8	18467.9	0.480715
HG-Cleaved Caspase 3	9893.64	18541	0.533608
HG-Cleaved Caspase 3	9190.73	18863.3	0.487229
HG-Cleaved Caspase 3	9637.46	18691.6	0.515604
HG-Cleaved Caspase 3	9825.38	18507.2	0.530895
HG-Cleaved Caspase 3	9663.74	18095.2	0.534049
HG-Cleaved Caspase 3	10902.9	18884.7	0.577343
HG-Cleaved Caspase 3	8163.65	18539.5	0.440338
HG-Cleaved Caspase 3	9441.62	18593.6	0.507787
HG+FA-Cleaved Caspase 3	4096.45	18467.9	0.221814
HG+FA-Cleaved Caspase 3	3643.91	18541	0.196532
HG+FA-Cleaved Caspase 3	4326.75	18863.3	0.229374
HG+FA-Cleaved Caspase 3	3314.46	18691.6	0.177324
HG+FA-Cleaved Caspase 3	3902.95	18507.2	0.210888
HG+FA-Cleaved Caspase 3	3028.71	18095.2	0.167376
HG+FA-Cleaved Caspase 3	3844.5	18884.7	0.203578
HG+FA-Cleaved Caspase 3	3920.72	18539.5	0.211479
HG+FA-Cleaved Caspase 3	4169.51	18593.6	0.224244
