# Supplementary material for: Ferulic acid attenuates high glucose-induced apoptosis in retinal pigment epithelium cells and protects retina in db/db mice
Source: PeerJ. 2022 May 31;10:e13375. doi: 10.7717/peerj.13375 (PMC9165606; doi:10.7717/peerj.13375)
Supplement: Supplemental Information 1 [file peerj-10-13375-s001.zip › Original data/Original data-Figure 3/Figure 3J.xlsx]

## Sheet: Sheet1
				Area	IOD	Average optical density
		p53-Control	Control	211337	25280.7	0.119623
		p53-Control	Control	194521	26031.6	0.133824
		p53-Control	Control	184552	27463.2	0.14881
		p53-Control	Control	200803	28825.1	0.143549
		p53-Control	Control	249768	27217.4	0.108971
		p53-Control	Control	220097	32200.7	0.146302
		p53-Control	Control	257028	30824.3	0.119926
		p53-Control	Control	231494	29470	0.127303
		p53-Control	Control	226411	33381.1	0.147436
		p53-HG	HG	189502	65340.9	0.344803
		p53-HG	HG	175692	63823.5	0.363269
		p53-HG	HG	165851	62548.5	0.377137
		p53-HG	HG	152873	57274.9	0.374657
		p53-HG	HG	161224	61304.5	0.380244
		p53-HG	HG	189689	64253.8	0.338733
		p53-HG	HG	161901	61773.4	0.38155
		p53-HG	HG	207314	76333.3	0.368202
		p53-HG	HG	198062	68201.5	0.344344
		p53-HG+FA	HG+FA	113982	18464.1	0.161991
		p53-HG+FA	HG+FA	102563	15868.5	0.15472
		p53-HG+FA	HG+FA	100362	19929.2	0.198574
		p53-HG+FA	HG+FA	131001	19553.9	0.149265
		p53-HG+FA	HG+FA	114667	22486.4	0.196101
		p53-HG+FA	HG+FA	127032	23429.8	0.18444
		p53-HG+FA	HG+FA	135451	19561	0.144414
		p53-HG+FA	HG+FA	105433	20860.1	0.197852
		p53-HG+FA	HG+FA	129334	19095.9	0.147648
