# Supplementary material for: Ferulic acid attenuates high glucose-induced apoptosis in retinal pigment epithelium cells and protects retina in db/db mice
Source: PeerJ. 2022 May 31;10:e13375. doi: 10.7717/peerj.13375 (PMC9165606; doi:10.7717/peerj.13375)
Supplement: Supplemental Information 1 [file peerj-10-13375-s001.zip › Original data/Original data-Figure 3/Figure 3K.xlsx]

## Sheet: Sheet1
					Area	IOD	Average optical density
		Bax-control		Control	93201	20624.8	0.221294
		Bax-control		Control	81453	16465.3	0.202144
		Bax-control		Control	78226	15226.3	0.194646
		Bax-control		Control	76643	15910.6	0.207594
		Bax-control		Control	78760	15266.1	0.19383
		Bax-control		Control	69439	14884.7	0.214356
		Bax-control		Control	87937	16050.4	0.182522
		Bax-control		Control	74022	16677.8	0.225309
		Bax-control		Control	98309	19637.2	0.19975
		Bax-HG		HG	217946	86841.8	0.398456
		Bax-HG		HG	201463	84662.5	0.420238
		Bax-HG		HG	198523	81256.9	0.409307
		Bax-HG		HG	199689	79211.9	0.396676
		Bax-HG		HG	226545	89281.9	0.394102
		Bax-HG		HG	223575	92316.2	0.412909
		Bax-HG		HG	255294	100733	0.394578
		Bax-HG		HG	259308	108007	0.416519
		Bax-HG		HG	193076	80173.5	0.415243
		Bax-HG+FA		HG+FA	102262	27650.4	0.270388
		Bax-HG+FA		HG+FA	82366	23654.4	0.287187
		Bax-HG+FA		HG+FA	86463	26563.5	0.307224
		Bax-HG+FA		HG+FA	98956	26354.4	0.266325
		Bax-HG+FA		HG+FA	84678	26127.6	0.308552
		Bax-HG+FA		HG+FA	95867	25489.4	0.265883
		Bax-HG+FA		HG+FA	95670	25387.1	0.265361
		Bax-HG+FA		HG+FA	88187	23196.3	0.263036
		Bax-HG+FA		HG+FA	95255	27765.6	0.291487
