# Supplementary material for: Ferulic acid attenuates high glucose-induced apoptosis in retinal pigment epithelium cells and protects retina in db/db mice
Source: PeerJ. 2022 May 31;10:e13375. doi: 10.7717/peerj.13375 (PMC9165606; doi:10.7717/peerj.13375)
Supplement: Supplemental Information 1 [file peerj-10-13375-s001.zip › Original data/Original data-Figure 3/Figure 3L.xlsx]

## Sheet: Sheet1
				Area	IOD	Average optical density
		Bcl-2-Control	Control	210772	77269.3	0.366602
		Bcl-2-Control	Control	200345	76483.6	0.38176
		Bcl-2-Control	Control	198546	79556.2	0.400694
		Bcl-2-Control	Control	237467	85763.8	0.361161
		Bcl-2-Control	Control	220291	79323.3	0.360084
		Bcl-2-Control	Control	182255	73523.8	0.403412
		Bcl-2-Control	Control	199293	77684.5	0.3898
		Bcl-2-Control	Control	227232	89916.7	0.395705
		Bcl-2-Control	Control	206272	75552.1	0.366274
		Bcl-2-HG	HG	81015	12326	0.152145
		Bcl-2-HG	HG	80125	11254.8	0.140466
		Bcl-2-HG	HG	79854	10236.5	0.12819
		Bcl-2-HG	HG	83832	11300.1	0.134795
		Bcl-2-HG	HG	88822	13024.2	0.146632
		Bcl-2-HG	HG	87369	11220.9	0.128432
		Bcl-2-HG	HG	79985	11652.8	0.145687
		Bcl-2-HG	HG	75902	12028.7	0.158477
		Bcl-2-HG	HG	89787	11555.1	0.128695
		Bcl-2-HG+FA	HG+FA	290325	76819.7	0.264599
		Bcl-2-HG+FA	HG+FA	232526	69983.3	0.30097
		Bcl-2-HG+FA	HG+FA	236584	72365.4	0.305876
		Bcl-2-HG+FA	HG+FA	210097	71242.6	0.339094
		Bcl-2-HG+FA	HG+FA	282533	80835.2	0.286109
		Bcl-2-HG+FA	HG+FA	297497	81862.9	0.275172
		Bcl-2-HG+FA	HG+FA	275333	78581.8	0.285406
		Bcl-2-HG+FA	HG+FA	265826	73861.8	0.277858
		Bcl-2-HG+FA	HG+FA	287504	79189.4	0.275438
