# Supplementary material for: Ferulic acid attenuates high glucose-induced apoptosis in retinal pigment epithelium cells and protects retina in db/db mice
Source: PeerJ. 2022 May 31;10:e13375. doi: 10.7717/peerj.13375 (PMC9165606; doi:10.7717/peerj.13375)
Supplement: Supplemental Information 1 [file peerj-10-13375-s001.zip › Original data/Original data-Figure 4/Figure 4G.xlsx]

## Sheet: ONH
Superior	ONH	0.5	1	1.5	2
	Control	131	129	114	106
	Control	118	117	103	93
	Control	117	114	101	109
	Control	120	130	108	92
	Control	134	115	119	111
	Control	129	123	106	105
	Control	110	109	101	90
	Control	119	129	106	113
	Control	120	114	96	105
	Model	167	135	152	136
	Model	133	157	137	124
	Model	149	138	131	145
	Model	145	155	120	132
	Model	135	152	146	125
	Model	178	121	151	144
	Model	145	150	146	131
	Model	129	134	143	154
	Model	166	148	134	124
	FA	125	132	120	110
	FA	148	120	101	98
	FA	128	117	109	103
	FA	128	136	97	95
	FA	110	110	101	101
	FA	136	118	116	103
	FA	141	127	105	110
	FA	150	125	123	113
	FA	137	122	118	100
Inferior	ONH	0.5	1	1.5	2
	Control	117	135	112	98
	Control	139	119	102	91
	Control	125	115	119	106
	Control	136	133	115	99
	Control	117	118	102	100
	Control	119	129	106	110
	Control	146	137	118	103
	Control	129	112	124	90
	Control	115	109	101	88
	Model	163	144	158	117
	Model	171	139	139	142
	Model	135	163	142	133
	Model	135	164	142	115
	Model	179	142	164	144
	Model	164	129	148	133
	Model	174	140	153	125
	Model	129	159	139	118
	Model	148	158	132	149
	FA	152	125	110	95
	FA	129	140	119	107
	FA	137	119	125	102
	FA	138	140	106	109
	FA	152	136	124	103
	FA	147	139	119	98
	FA	129	124	129	90
	FA	150	116	118	103
	FA	120	113	112	105
