# Supplementary material for: Ferulic acid attenuates high glucose-induced apoptosis in retinal pigment epithelium cells and protects retina in db/db mice
Source: PeerJ. 2022 May 31;10:e13375. doi: 10.7717/peerj.13375 (PMC9165606; doi:10.7717/peerj.13375)
Supplement: Supplemental Information 1 [file peerj-10-13375-s001.zip › Original data/Original data-Figure 4/Figure 4H.xlsx]

## Sheet: Sheet1
Control	17
Control	15
Control	14
Control	18
Control	16
Control	14
Control	14
Control	16
Control	14
Model	11
Model	10
Model	9
Model	10
Model	10
Model	11
Model	11
Model	10
Model	8
FA	15
FA	13
FA	17
FA	14
FA	19
FA	13
FA	16
FA	14
FA	14
