# Supplementary material for: Ferulic acid attenuates high glucose-induced apoptosis in retinal pigment epithelium cells and protects retina in db/db mice
Source: PeerJ. 2022 May 31;10:e13375. doi: 10.7717/peerj.13375 (PMC9165606; doi:10.7717/peerj.13375)
Supplement: Supplemental Information 1 [file peerj-10-13375-s001.zip › Original data/Original data-Figure 5/Figure 5A.xlsx]

## Sheet: Sheet1
Control	32.0225	16.7141	1.00112		Control	1.00112
Model	29.9114	16.4684	3.64779		Control	1.0053
Model+FA	31.5955	16.5476	1.19921		Control	1.00032
Control	31.0165	16.7141	1.0053		Control	1.00084
Model	28.7641	16.4684	4.03985		Control	1.0007
Model+FA	30.3179	16.5476	1.4537		Control	1.00582
Control	33.2136	16.7141	1.00032		Control	0.999568
Model	31.2057	16.4684	3.39344		Control	1.00238
Model+FA	32.548	16.5476	1.41381		Control	1.00088
Control	31.8829	16.7141	1.00084		Model	3.64779
Model	29.6736	16.4684	3.90369		Model	4.03985
Model+FA	31.5216	16.5476	1.14548		Model	3.39344
Control	32.5431	16.7141	1.0007		Model	3.90369
Model	30.6413	16.4684	3.15395		Model	3.15395
Model+FA	31.7931	16.5476	1.49952		Model	4.17556
Control	30.9357	16.7141	1.00582		Model	3.7415
Model	28.6365	16.4684	4.17556		Model	3.4649
Model+FA	30.2319	16.5476	1.45968		Model	3.71592
Control	31.1947	16.7141	0.999568		Model+FA	1.19921
Model	29.0448	16.4684	3.7415		Model+FA	1.4537
Model+FA	30.4439	16.5476	1.49865		Model+FA	1.41381
Control	33.2707	16.7141	1.00238		Model+FA	1.14548
Model	31.2356	16.4684	3.4649		Model+FA	1.49952
Model+FA	32.8052	16.5476	1.23315		Model+FA	1.45968
Control	33.9628	16.7141	1.00088		Model+FA	1.49865
Model	31.8447	16.4684	3.71592		Model+FA	1.23315
Model+FA	33.3715	16.5476	1.3623		Model+FA	1.3623
