# Supplementary material for: Ferulic acid attenuates high glucose-induced apoptosis in retinal pigment epithelium cells and protects retina in db/db mice
Source: PeerJ. 2022 May 31;10:e13375. doi: 10.7717/peerj.13375 (PMC9165606; doi:10.7717/peerj.13375)
Supplement: Supplemental Information 1 [file peerj-10-13375-s001.zip › Original data/Original data-Figure 5/Figure 5B.xlsx]

## Sheet: Sheet1
	Control	22.892	16.7141	1.00147		Control	1.00147
	Model	21.0928	16.4684	2.93958		Control	1.00588
	Model+FA	23.0065	16.5476	0.824235		Control	1.00601
	Control	21.9856	16.7141	1.00588		Control	1.00509
	Model	20.0549	16.4684	3.2346		Control	1.00608
	Model+FA	21.3148	16.5476	1.4268		Control	1.0035
	Control	23.9755	16.7141	1.00601		Control	1.00474
	Model	22.0357	16.4684	3.2552		Control	1.00478
	Model+FA	23.2866	16.5476	1.44493		Control	1.00547
	Control	23.7468	16.7141	1.00509		Model	2.93958
	Model	21.7952	16.4684	3.27904		Model	3.2346
	Model+FA	22.8468	16.5476	1.67104		Model	3.2552
	Control	21.9054	16.7141	1.00608		Model	3.27904
	Model	20.1898	16.4684	2.78693		Model	2.78693
	Model+FA	21.5005	16.5476	1.1868		Model	3.03908
	Control	22.8291	16.7141	1.0035		Model	3.27437
	Model	20.9848	16.4684	3.03908		Model	3.18574
	Model+FA	22.7641	16.5476	0.935301		Model	3.25943
	Control	22.6773	16.7141	1.00474		Model+FA	0.824235
	Model	20.7272	16.4684	3.27437		Model+FA	1.4268
	Model+FA	23.0576	16.5476	0.687778		Model+FA	1.44493
	Control	21.9972	16.7141	1.00478		Model+FA	1.67104
	Model	20.0868	16.4684	3.18574		Model+FA	1.1868
	Model+FA	21.5021	16.5476	1.26176		Model+FA	0.935301
	Control	23.6462	16.7141	1.00547		Model+FA	0.687778
	Model	21.7038	16.4684	3.25943		Model+FA	1.26176
	Model+FA	22.7684	16.5476	1.64625		Model+FA	1.64625
