# Supplementary material for: Ferulic acid attenuates high glucose-induced apoptosis in retinal pigment epithelium cells and protects retina in db/db mice
Source: PeerJ. 2022 May 31;10:e13375. doi: 10.7717/peerj.13375 (PMC9165606; doi:10.7717/peerj.13375)
Supplement: Supplemental Information 1 [file peerj-10-13375-s001.zip › Original data/Original data-Figure 5/Figure 5C.xlsx]

## Sheet: Sheet1
	Control	21.5231	16.7141	1.00069		Control	1.00069
	Model	23.645	16.4684	0.193904		Control	1.00541
	Model+FA	21.6267	16.5476	0.829853		Control	1.00358
	Control	20.4563	16.7141	1.00541		Control	1.00256
	Model	22.5164	16.4684	0.203357		Control	1.00293
	Model+FA	21.0157	16.5476	0.607892		Control	1.00161
	Control	22.649	16.7141	1.00358		Control	1.00514
	Model	24.3655	16.4684	0.257557		Control	1.00417
	Model+FA	23.1158	16.5476	0.646954		Control	1.00039
	Control	20.8804	16.7141	1.00256		Model	0.193904
	Model	23.1352	16.4684	0.177177		Model	0.203357
	Model+FA	21.2424	16.5476	0.695026		Model	0.257557
	Control	20.8399	16.7141	1.00293		Model	0.177177
	Model	22.9335	16.4684	0.198186		Model	0.198186
	Model+FA	20.8516	16.5476	0.886383		Model	0.202665
	Control	21.6318	16.7141	1.00161		Model	0.283746
	Model	23.6913	16.4684	0.202665		Model	0.223928
	Model+FA	22.0202	16.5476	0.681765		Model	0.194505
	Control	20.8867	16.7141	1.00514		Model+FA	0.829853
	Model	22.4658	16.4684	0.283746		Model+FA	0.607892
	Model+FA	21.1177	16.5476	0.763057		Model+FA	0.646954
	Control	22.4781	16.7141	1.00417		Model+FA	0.695026
	Model	24.3973	16.4684	0.223928		Model+FA	0.886383
	Model+FA	23.0815	16.5476	0.588907		Model+FA	0.681765
	Control	21.6035	16.7141	1.00039		Model+FA	0.763057
	Model	23.7206	16.4684	0.194505		Model+FA	0.588907
	Model+FA	22.3657	16.5476	0.525561		Model+FA	0.525561
