# Supplementary material for: Ferulic acid attenuates high glucose-induced apoptosis in retinal pigment epithelium cells and protects retina in db/db mice
Source: PeerJ. 2022 May 31;10:e13375. doi: 10.7717/peerj.13375 (PMC9165606; doi:10.7717/peerj.13375)
Supplement: Supplemental Information 1 [file peerj-10-13375-s001.zip › Original data/Original data-Figure 5/Figure 5D.xlsx]

## Sheet: Sheet1
			Area	IOD	Average optical density
		p53-Control	277321	59415.1	0.214247
		p53-Control	284621	56496.1	0.198496
		p53-Control	290321	58691.3	0.20216
		p53-Control	277519	56735.2	0.204437
		p53-Control	320193	60335.6	0.188435
		p53-Control	276592	58129.2	0.210162
		p53-Control	280518	55949.8	0.199452
		p53-Control	323264	65456.5	0.202486
		p53-Control	264871	57200.4	0.215956
		p53-Model	454184	174989	0.385283
		p53-Model	445126	179264	0.402727
		p53-Model	435951	180256	0.413478
		p53-Model	461048	196778	0.426806
		p53-Model	497972	212089	0.425906
		p53-Model	475756	192109	0.403798
		p53-Model	366915	145539	0.396657
		p53-Model	455559	178358	0.391514
		p53-Model	472599	190234	0.402527
		p53-FA	144452	36989.6	0.256068
		p53-FA	134269	36688.3	0.273244
		p53-FA	120266	37589.3	0.312551
		p53-FA	167483	41358.8	0.246943
		p53-FA	211441	52313.4	0.247414
		p53-FA	126777	39874.5	0.314525
		p53-FA	154236	47441.3	0.307589
		p53-FA	206519	55692.7	0.269673
		p53-FA	151150	45360.6	0.300103
