# Supplementary material for: Ferulic acid attenuates high glucose-induced apoptosis in retinal pigment epithelium cells and protects retina in db/db mice
Source: PeerJ. 2022 May 31;10:e13375. doi: 10.7717/peerj.13375 (PMC9165606; doi:10.7717/peerj.13375)
Supplement: Supplemental Information 1 [file peerj-10-13375-s001.zip › Original data/Original data-Figure 5/Figure 5E.xlsx]

## Sheet: Sheet1
			Area	IOD	Average optical density
		Bax-Control	502753	113843	0.226439
		Bax-Control	526481	106595	0.202467
		Bax-Control	534786	103847	0.194184
		Bax-Control	557761	109768	0.1968
		Bax-Control	567704	126870	0.22348
		Bax-Control	582525	131629	0.225963
		Bax-Control	516845	102913	0.199117
		Bax-Control	512078	95284.9	0.186075
		Bax-Control	506375	115767	0.228619
		Bax-Model	660664	289409	0.438058
		Bax-Model	658113	275483	0.418596
		Bax-Model	648571	264523	0.407856
		Bax-Model	724437	318843	0.440125
		Bax-Model	691415	310346	0.448856
		Bax-Model	725237	293487	0.404677
		Bax-Model	737534	316732	0.429447
		Bax-Model	631704	263499	0.417124
		Bax-Model	733437	310323	0.423108
		Bax-FA	748935	166074	0.221746
		Bax-FA	687008	156215	0.227384
		Bax-FA	720281	171138	0.237599
		Bax-FA	709457	168689	0.237772
		Bax-FA	696431	161050	0.231251
		Bax-FA	820796	213675	0.260327
		Bax-FA	734045	160022	0.218
		Bax-FA	769858	189787	0.246522
		Bax-FA	727974	164499	0.225968
