# Supplementary material for: Ferulic acid attenuates high glucose-induced apoptosis in retinal pigment epithelium cells and protects retina in db/db mice
Source: PeerJ. 2022 May 31;10:e13375. doi: 10.7717/peerj.13375 (PMC9165606; doi:10.7717/peerj.13375)
Supplement: Supplemental Information 1 [file peerj-10-13375-s001.zip › Original data/Original data-Figure 5/Figure 5F.xlsx]

## Sheet: Sheet1
			Area	IOD	Average optical density
		Bcl-2-Control	88560	38554.9	0.435353
		Bcl-2-Control	87153	36014.2	0.41323
		Bcl-2-Control	89246	37856.4	0.42418
		Bcl-2-Control	75257	30412.5	0.404115
		Bcl-2-Control	85586	36276.4	0.423859
		Bcl-2-Control	88158	38424.3	0.435857
		Bcl-2-Control	86864	36183.1	0.416549
		Bcl-2-Control	86538	35085.2	0.405431
		Bcl-2-Control	86654	36968.9	0.426627
		Bcl-2-Model	227878	40390.2	0.177245
		Bcl-2-Model	213546	39548.5	0.185199
		Bcl-2-Model	204586	41536.9	0.203029
		Bcl-2-Model	239112	45808.8	0.191579
		Bcl-2-Model	323873	63531.8	0.196163
		Bcl-2-Model	233492	39168.7	0.167752
		Bcl-2-Model	320155	55036.9	0.171907
		Bcl-2-Model	253253	46314.8	0.182879
		Bcl-2-Model	285180	45579.2	0.159826
		Bcl-2-FA	218385	61131.4	0.279925
		Bcl-2-FA	215562	58903.9	0.273257
		Bcl-2-FA	225466	55898.7	0.247925
		Bcl-2-FA	209645	55264.7	0.263611
		Bcl-2-FA	334431	89107.6	0.266445
		Bcl-2-FA	339816	80433.3	0.236697
		Bcl-2-FA	270896	67411.3	0.248846
		Bcl-2-FA	219708	62426.3	0.284133
		Bcl-2-FA	324682	79193.2	0.24391
