# Supplementary material for: Ferulic acid attenuates high glucose-induced apoptosis in retinal pigment epithelium cells and protects retina in db/db mice
Source: PeerJ. 2022 May 31;10:e13375. doi: 10.7717/peerj.13375 (PMC9165606; doi:10.7717/peerj.13375)
Supplement: Supplemental Information 1 [file peerj-10-13375-s001.zip › Original data/Original data-Figure 5/Figure 5G.xlsx]

## Sheet: Sheet1
			Area	IOD	Average optical density
		Cleaved Caspase 3-Control	204756	31505.9	0.15387
		Cleaved Caspase 3-Control	209911	32974.9	0.15709
		Cleaved Caspase 3-Control	253667	39171.3	0.15442
		Cleaved Caspase 3-Control	184062	33630.9	0.182715
		Cleaved Caspase 3-Control	198621	32114.6	0.161688
		Cleaved Caspase 3-Control	212405	37163.5	0.174965
		Cleaved Caspase 3-Control	204943	34855.1	0.170072
		Cleaved Caspase 3-Control	226631	37973.7	0.167557
		Cleaved Caspase 3-Control	160993	29777.7	0.184963
		Cleaved Caspase 3-Model	286064	64002.5	0.223735
		Cleaved Caspase 3-Model	284994	79551.6	0.279134
		Cleaved Caspase 3-Model	242726	74080.8	0.305203
		Cleaved Caspase 3-Model	264391	71649.2	0.270997
		Cleaved Caspase 3-Model	216295	60412.6	0.279306
		Cleaved Caspase 3-Model	129167	43046.1	0.333259
		Cleaved Caspase 3-Model	341740	92785.6	0.271509
		Cleaved Caspase 3-Model	203805	55993.8	0.274742
		Cleaved Caspase 3-Model	382758	97286.3	0.254172
		Cleaved Caspase 3-FA	384634	60500.1	0.157293
		Cleaved Caspase 3-FA	279792	54874.5	0.196126
		Cleaved Caspase 3-FA	207583	40434.3	0.194786
		Cleaved Caspase 3-FA	167779	28581.3	0.170351
		Cleaved Caspase 3-FA	331346	61120.7	0.184462
		Cleaved Caspase 3-FA	172081	33791	0.196367
		Cleaved Caspase 3-FA	305831	45980	0.150344
		Cleaved Caspase 3-FA	254129	46320.3	0.182271
		Cleaved Caspase 3-FA	111021	23558.6	0.2122
