# Supplementary material for: Ferulic acid attenuates high glucose-induced apoptosis in retinal pigment epithelium cells and protects retina in db/db mice
Source: PeerJ. 2022 May 31;10:e13375. doi: 10.7717/peerj.13375 (PMC9165606; doi:10.7717/peerj.13375)
Supplement: Supplemental Information 1 [file peerj-10-13375-s001.zip › Original data/Original data-Figure 6/Figure 6J.xlsx]

## Sheet: Sheet1
			Area	IOD	Average optical density
		p53-Control	326042	47927.2	0.146997
		p53-Control	312564	41251.5	0.131978
		p53-Control	302145	45521.5	0.150661
		p53-Control	302954	43280.3	0.142861
		p53-Control	342980	48719.8	0.142049
		p53-Control	332844	42152.3	0.126643
		p53-Control	336215	47913.6	0.142509
		p53-Control	323166	41108.2	0.127205
		p53-Control	332260	49542.8	0.149108
		p53-Model	483978	190214	0.393023
		p54-Model	475223	182264	0.383533
		p55-Model	468521	189156	0.403729
		p56-Model	455273	186168	0.408915
		p57-Model	479385	184712	0.385311
		p58-Model	509554	190606	0.374065
		p59-Model	480929	185376	0.385453
		p60-Model	490736	188741	0.384609
		p61-Model	479115	190091	0.396754
		p53-FA	324742	78441.5	0.24155
		p53-FA	315696	69685.6	0.220736
		p53-FA	301252	69544.9	0.230853
		p53-FA	290735	68491.2	0.235579
		p53-FA	307401	70225.5	0.228449
		p53-FA	334536	72419.6	0.216478
		p53-FA	328287	71825	0.218787
		p53-FA	275178	67056.2	0.243683
		p53-FA	319773	77037.3	0.240912
