# Supplementary material for: Ferulic acid attenuates high glucose-induced apoptosis in retinal pigment epithelium cells and protects retina in db/db mice
Source: PeerJ. 2022 May 31;10:e13375. doi: 10.7717/peerj.13375 (PMC9165606; doi:10.7717/peerj.13375)
Supplement: Supplemental Information 1 [file peerj-10-13375-s001.zip › Original data/Original data-Figure 6/Figure 6K.xlsx]

## Sheet: Sheet1
			Area	IOD	Average optical density
		Bax-Control	900490	108498	0.120487	Bax-Control
		Bax-Control	891156	132570	0.148762	Bax-Control
		Bax-Control	871525	125565	0.144075	Bax-Control
		Bax-Control	881458	117174	0.132932	Bax-Control
		Bax-Control	892785	113396	0.127014	Bax-Control
		Bax-Control	947416	148379	0.156614	Bax-Control
		Bax-Control	861618	130600	0.151576	Bax-Control
		Bax-Control	910478	106321	0.116775	Bax-Control
		Bax-Control	878987	105944	0.12053	Bax-Control
		Bax-Model	884557	290431	0.328335	Bax-Model
		Bax-Model	873455	294593	0.337274	Bax-Model
		Bax-Model	864852	265478	0.306964	Bax-Model
		Bax-Model	851356	258480	0.303609	Bax-Model
		Bax-Model	854712	290684	0.340096	Bax-Model
		Bax-Model	885643	309020	0.348922	Bax-Model
		Bax-Model	886478	290796	0.328035	Bax-Model
		Bax-Model	859299	268521	0.312488	Bax-Model
		Bax-Model	870916	285137	0.327399	Bax-Model
		Bax-FA	606576	142190	0.234413	Bax-FA
		Bax-FA	598741	129526	0.21633	Bax-FA
		Bax-FA	584593	136981	0.234319	Bax-FA
		Bax-FA	601231	140373	0.233476	Bax-FA
		Bax-FA	590356	138031	0.23381	Bax-FA
		Bax-FA	609599	139135	0.22824	Bax-FA
		Bax-FA	613767	138595	0.22581	Bax-FA
		Bax-FA	574984	121214	0.210812	Bax-FA
		Bax-FA	572001	141950	0.248164	Bax-FA
