# Supplementary material for: Ferulic acid attenuates high glucose-induced apoptosis in retinal pigment epithelium cells and protects retina in db/db mice
Source: PeerJ. 2022 May 31;10:e13375. doi: 10.7717/peerj.13375 (PMC9165606; doi:10.7717/peerj.13375)
Supplement: Supplemental Information 1 [file peerj-10-13375-s001.zip › Original data/Original data-Figure 6/Figure 6L.xlsx]

## Sheet: Sheet1
				Area	IOD	Average optical density
		Bcl-2-Control	Bcl2-Control	88560	38554.9	0.435353
		Bcl-2-Control	Bcl2-Control	87153	36014.3	0.41323
		Bcl-2-Control	Bcl2-Control	89246	37856.4	0.424181
		Bcl-2-Control	Bcl2-Control	89761	38325.6	0.426973
		Bcl-2-Control	Bcl2-Control	85123	37783.2	0.443866
		Bcl-2-Control	Bcl2-Control	85184	37066	0.435129
		Bcl-2-Control	Bcl2-Control	90935	38368.9	0.421937
		Bcl-2-Control	Bcl2-Control	86758	35769.1	0.412286
		Bcl-2-Control	Bcl2-Control	88047	36106.6	0.410083
		Bcl-2-db/db	Bcl2-Model	227878	40390.2	0.177245
		Bcl-2-db/db	Bcl2-Model	213546	39548.5	0.185199
		Bcl-2-db/db	Bcl2-Model	204586	41536.9	0.203029
		Bcl-2-db/db	Bcl2-Model	245755	40333.1	0.164119
		Bcl-2-db/db	Bcl2-Model	202939	41238.4	0.203206
		Bcl-2-db/db	Bcl2-Model	203456	40616.6	0.199633
		Bcl-2-db/db	Bcl2-Model	206266	40598.5	0.196826
		Bcl-2-db/db	Bcl2-Model	227815	41391.4	0.181689
		Bcl-2-db/db	Bcl2-Model	204472	39281.5	0.192112
		Bcl-2-FA	Bcl2-FA	218385	61131.4	0.279925
		Bcl-2-FA	Bcl2-FA	215562	58903.9	0.273257
		Bcl-2-FA	Bcl2-FA	225466	55898.7	0.247925
		Bcl-2-FA	Bcl2-FA	208982	56624.8	0.270956
		Bcl-2-FA	Bcl2-FA	231490	59291.7	0.256131
		Bcl-2-FA	Bcl2-FA	211677	62273.9	0.294193
		Bcl-2-FA	Bcl2-FA	231786	61218.2	0.264115
		Bcl-2-FA	Bcl2-FA	223962	55279.3	0.246824
		Bcl-2-FA	Bcl2-FA	210620	59359.1	0.28183
