# Supplementary material for: Ferulic acid attenuates high glucose-induced apoptosis in retinal pigment epithelium cells and protects retina in db/db mice
Source: PeerJ. 2022 May 31;10:e13375. doi: 10.7717/peerj.13375 (PMC9165606; doi:10.7717/peerj.13375)
Supplement: Supplemental Information 1 [file peerj-10-13375-s001.zip › Original data/Original data-Figure 6/Figure 6M.xlsx]

## Sheet: Sheet1
Cleaved Caspase3	Control	53625	10307	0.192204
	Control	76251	13694	0.179591
	Control	43697	9368.9	0.214406
	Control	48050	9096.93	0.189322
	Control	47832	9818.7	0.205275
	Control	58277	11068.9	0.189937
	Control	67609	12107.1	0.179076
	Control	74562	11766.3	0.157805
	Control	51432	10736.8	0.208758
	Model	106357	35967.2	0.338174
	Model	146830	58620.5	0.399241
	Model	157464	65833.8	0.418088
	Model	106464	37289.5	0.350255
	Model	144390	49520.6	0.342964
	Model	147664	55867.3	0.378341
	Model	103843	39228.1	0.377763
	Model	128014	59633.1	0.465833
	Model	101527	36785.4	0.362322
	FA	69357	16324.2	0.235365
	FA	86214	21037	0.244009
	FA	59357	17431.3	0.293668
	FA	78471	19386.7	0.247055
	FA	70356	18659.2	0.265211
	FA	79345	19965.6	0.25163
	FA	88158	25062.3	0.284288
	FA	97040	18328.3	0.188873
	FA	83237	23004.7	0.276376
