# Supplementary material for: Ferulic acid attenuates high glucose-induced apoptosis in retinal pigment epithelium cells and protects retina in db/db mice
Source: PeerJ. 2022 May 31;10:e13375. doi: 10.7717/peerj.13375 (PMC9165606; doi:10.7717/peerj.13375)
Supplement: Supplemental Information 1 [file peerj-10-13375-s001.zip › Original data/Original data-Figure 7/Figure 7A.xlsx]

## Sheet: Serum cholesterol
Control	Model	FA
14.3686	18.9343	12.0857
13.5629	18.3971	16.7857
13.0257	19.0686	12.7571
13.6971	19.3371	12.22
13.6971	18.9343	13.4286
14.6371	19.74	14.9057
13.8314	16.1143	15.8457
12.3543	21.7543	15.98
14.1	19.8743	16.2486
14.2343	19.4714	15.3086
13.6971	22.0229	17.0543
12.3543	23.2314	15.7114
13.8314	19.4714	15.3086
13.9657	21.62	16.6514
14.3686	19.3371	16.2486
