# Supplementary material for: Ferulic acid attenuates high glucose-induced apoptosis in retinal pigment epithelium cells and protects retina in db/db mice
Source: PeerJ. 2022 May 31;10:e13375. doi: 10.7717/peerj.13375 (PMC9165606; doi:10.7717/peerj.13375)
Supplement: Supplemental Information 1 [file peerj-10-13375-s001.zip › Original data/Original data-Figure 7/Figure 7D.xlsx]

## Sheet: Sheet1
Control	Model	FA
5.6	29	14
6	22	16.2
6.7	26	19.7
7.3	23.4	17.4
8.7	27.6	15.2
9.6	28.5	18.8
7.5	22.5	18.6
7.1	28.7	17.4
7.9	21.5	16.3
8.7	24.5	18.4
5.9	28.8	19.5
7.8	26.7	15.2
9.2	27.9	14.5
6.1	22.6	16.5
5.6	29.8	19.8
