# Supplementary material for: Ferulic acid attenuates high glucose-induced apoptosis in retinal pigment epithelium cells and protects retina in db/db mice
Source: PeerJ. 2022 May 31;10:e13375. doi: 10.7717/peerj.13375 (PMC9165606; doi:10.7717/peerj.13375)
Supplement: Supplemental Information 1 [file peerj-10-13375-s001.zip › Original data/Original data-Figure 7/Figure 7E.xlsx]

## Sheet: Plasma high density
Control	Model	FA
1.97591	1.17409	1.84227
2.10955	1.25045	1.67045
1.84227	1.11682	1.82318
1.89955	1.23136	1.80409
1.93773	1.25045	1.61318
1.995	1.21227	2.12864
1.89955	1.21227	2.10955
2.12864	1.00227	1.67045
1.86136	1.23136	2.05227
2.14773	1.13591	2.18591
1.86136	1.09773	1.95682
2.07136	1.19318	2.16682
2.10955	1.17409	1.68955
2.05227	1.19318	2.05227
1.97591	1.23136	1.49864
